# Supplementary material for: The Fractional exhaled Nitric Oxide (FeNO)- test as add-on test in the diagnostic work-up of asthma: a study protocol
Source: BMC Pulm Med. 2024 Apr 15;24:178. doi: 10.1186/s12890-024-02990-2 (PMC11020987; doi:10.1186/s12890-024-02990-2)
Supplement: Supplementary file 1 — Supplementary Material 1 [file 12890_2024_2990_MOESM1_ESM.xlsx]

## Sheet: Blad1
FeNO - sample size calculation for avoidable BPT
Parameters			margin - lower	margin - upper
prevalence asthma	0.39		0.34	0.44
sensitivity	0.6		0.4	0.8
specificity	0.85		0.75	0.95
	BPT +	BPT -
FeNO +	0.234	0.0915	0.3255	avoidable BPT
FeNO -	0.156	0.5185	0.6745
	0.39	0.61	1
prevalence	0.34						prevalence	0.34						prevalence	0.44						prevalence	0.44
sensitivity	0.4						sensitivity	0.8						sensitivity	0.4						sensitivity	0.8
specificity	0.95						specificity	0.95						specificity	0.95						specificity	0.95
	BPT +	BPT -						BPT +	BPT -						BPT +	BPT -						BPT +	BPT -
FeNO +	0.136	0.033	0.169	avoidable BPT			FeNO +	0.272	0.033	0.305	avoidable BPT			FeNO +	0.176	0.028	0.204	avoidable BPT			FeNO +	0.352	0.028	0.38	avoidable BPT
FeNO -	0.204	0.627	0.831				FeNO -	0.068	0.627	0.695				FeNO -	0.264	0.532	0.796				FeNO -	0.088	0.532	0.62
	0.34	0.66	1					0.34	0.66	1					0.44	0.56	1					0.44	0.56	1
specificity	0.75						specificity	0.75						specificity	0.75						specificity	0.75
	BPT +	BPT -						BPT +	BPT -						BPT +	BPT -						BPT +	BPT -
FeNO +	0.136	0.165	0.301	avoidable BPT			FeNO +	0.272	0.165	0.437	avoidable BPT			FeNO +	0.176	0.14	0.316	avoidable BPT			FeNO +	0.352	0.14	0.492	avoidable BPT
FeNO -	0.204	0.495	0.699				FeNO -	0.068	0.495	0.563				FeNO -	0.264	0.42	0.684				FeNO -	0.088	0.42	0.508
	0.34	0.66	1					0.34	0.66	1					0.44	0.56	1					0.44	0.56	1
Supplementary 1
The sample size calculation is based on the prevalence, sensitivity, and specificity based on the percentages in the literature. A prevalence of asthma is taken at 0.39, the sensitivity of the FeNO-test at 0.6 (mean of 0.5- 0.7 (for patients with type-2 high asthma)), and the specificity at 0.85 (mean of 0.75 to 0.95). This leads to 32.55% avoidable BPTs and an associated sample size is 150 patie…
